# Supplementary material for: A Novel Ourmia-Like Mycovirus Confers Hypovirulence-Associated Traits on Fusarium oxysporum
Source: Front Microbiol. 2020 Dec 9;11:569869. doi: 10.3389/fmicb.2020.569869 (PMC7756082; doi:10.3389/fmicb.2020.569869)
Supplement: Supplementary file 1 [file Data_Sheet_1.zip]

Archive with 5 entries (5 files):
- Fig S1.DOCX
- Fig S2.DOCX
- Fig S3.DOCX
- Fig S4.DOCX
- Tabe S1.DOCX
